# Supplementary material for: Using Geometric Morphometric Analysis of Magnetic Resonance Imaging to Assess the Anatomy of the Eustachian Tube in Children with and without Otitis Media
Source: Bioengineering (Basel). 2023 Sep 23;10(10):1115. doi: 10.3390/bioengineering10101115 (PMC10604907; doi:10.3390/bioengineering10101115)
Supplement: Supplementary file 1 [file bioengineering-10-01115-s001.zip]

Archive with 1 entries (1 files):
- bioengineering-2553196-supplementary.pdf
